# Supplementary material for: Dissolved greenhouse gases and benthic microbial communities in coastal wetlands of the Chilean coast semiarid region
Source: PLoS One. 2022 Sep 29;17(9):e0271208. doi: 10.1371/journal.pone.0271208 (PMC9522034; doi:10.1371/journal.pone.0271208)
Supplement: S1 Table — (XLSX) [file pone.0271208.s001.xlsx]

## Sheet: Supplementary Table 1
	Table S1. Physical, chemical and biological (functional groups and phyla) data determined during our study from a selected group of estuarine coastal wetlands of the central-northern Chile.
																																		AOB1	AOB2	AOB3	AOB4	AOB5	AOB6	AOB7	AOB8	AOB9	AOB10	AOB11	AOB12	AOB13	AOB14	AOB15	AOB16
	Season	Region	Estuary (*Ramsar sites)	Latitude	Longitud	Sampling Date	Conductivity (µS/cm)	Saline Category	Temperature (°C)	pH (Unit)	DO (mg/L)	Nitrate (µM)	Nitrate D.S. (µM)	Phosphate (µM)	Phosphate D.S. (µM)	Silicic Acid (µM)	Silicic Acid D.S. (µM)	Nitrite (µM)	Nitrite D.S. (µM)	CO2 (uM)	CO2 D.S. (uM)	CH4 (nM)	CH4 D.S. (nM)	N2O (nM)	N2O D.S. (nM)	OM (g)	Gravel (g)	VCS (g)	Coarse Sand (g)	Medium Sand (g)	Fine Sand (g)	VFS (g)	Silt (g)	966-1 (n=1)	DSSD61 (n=4)	Ellin6067 (n=16)	GOUTA6 (n=7)	IS-44 (n=33)	MND1 (n=24)	Nitrosomonas (n=33)	Nitrosospira (n=2)	mle1-7 (n=9)	oc32 (n=5)	uncultAOB11 (n=5)	uncultAOB12 (n=28)	AqS1 (n=28)	CI75cm.2.12 (n=6)	Cm1-21 (n=22)	wb1-P19 (n=17)
	Winter	Coquimbo	Teatinos	-29.8232	-71.2895	2017-08-25	24127	Hyposaline	19.6	7.93	10.97	0.17	0.35	4	0.144	178	15.133	NAN	NAN	NAN	NAN	NAN	NAN	NAN	NAN	NAN	NAN	NAN	NAN	NAN	NAN	NAN	NAN	0	0	0	0	30	0	89	0	0	0	61	27	74	0	0	19
	Winter	Coquimbo	Elqui	-29.8939	-71.273	2017-08-25	656	Hyposaline	18.2	8.3	9.67	85	5.66	0.357	0.091	254	20.785	NAN	NAN	NAN	NAN	NAN	NAN	NAN	NAN	0.67	0	0	4.65906	65.6294	26.7645	0.799603	0.147463	0	0	208	0	109	240	210	0	8	9	0	60	61	0	0	20
	Winter	Coquimbo	Culebrón	-29.9612	-71.3216	2017-08-25	7561	Hyposaline	18.6	8.14	11.09	38.4258	3.96	5.37284	0.793	178.667	31.66	NAN	NAN	NAN	NAN	NAN	NAN	NAN	NAN	0.58	0	0	0	34.4165	41.0238	24.1686	0.514848	0	0	0	0	88	0	82	0	0	0	0	49	116	0	10	16
	Winter	Coquimbo	Lagunillas	-30.1163	-71.3726	2017-08-25	38373	Mesosaline	16.9	7.53	4.27	0.116244	0	14.493	0.634	56.667	1.155	NAN	NAN	NAN	NAN	NAN	NAN	NAN	NAN	2.74	0	0	5.2845	54.7381	43.3934	1.542	0	0	0	0	0	35	0	27	0	0	0	0	25	125	0	0	0
	Winter	Coquimbo	Tongoy*	-30.2555	-71.4919	2017-08-26	35540	Mesosaline	13.4	8.12	8.48	0.643341	0.21	2.21655	0.064	73.667	8.083	NAN	NAN	NAN	NAN	NAN	NAN	NAN	NAN	5.38	0.376603	0	3.30774	26.3119	64.0613	9.03209	0.0292383	0	0	0	0	278	0	121	0	0	0	0	126	773	20	43	49
	Winter	Coquimbo	Salinas Chicas*	-30.2807	-71.5058	2017-08-26	35058	Mesosaline	15.8	7.18	6.93	0.31	0.42	1.47	0.036	85.333	8.083	NAN	NAN	NAN	NAN	NAN	NAN	NAN	NAN	ND	0	0	2.1166	38.4204	67.5481	2.67467	0	0	0	7	0	117	228	70	0	0	0	0	64	311	0	322	16
	Winter	Coquimbo	Salinas Grande*	-30.2968	-71.5376	2017-08-26	22387	Mesosaline	15.1	7.94	6.46	0.01	0	1.94	0.182	224.333	38.371	NAN	NAN	NAN	NAN	NAN	NAN	NAN	NAN	3.96	0.106	0	4.14039	79.2441	25.8466	1.65641	0.110597	0	0	0	0	79	0	111	0	0	0	0	83	218	0	0	33
	Winter	Coquimbo	Pachingo*	-30.3028	-71.5724	2017-08-26	41943	Mesosaline	13.6	7.91	9.91	4.53	0.71	2.43	0.168	11.667	3.215	NAN	NAN	NAN	NAN	NAN	NAN	NAN	NAN	2.62	11.8613	0	9.88762	64.389	17.4606	1.60938	0.0851724	0	0	0	0	18	0	26	0	0	0	0	26	22	0	9	0
	Winter	Coquimbo	Limarí*	-30.7295	-71.6981	2017-08-26	42528	Mesosaline	14.9	7.99	10.21	7.39191	0.49	3.06	0.278	18.667	1.155	NAN	NAN	NAN	NAN	NAN	NAN	NAN	NAN	0.61	0	0	3.54419	51.8229	42.5417	0.926726	0.0699176	5	0	18	0	39	106	70	7	0	0	0	0	63	0	355	48
	Winter	Coquimbo	La Cebada	-30.9762	-71.6474	2017-08-27	8713	Hyposaline	13.1	8.64	12.72	0.91	0.21	2.063	0.075	106.667	12.741	NAN	NAN	NAN	NAN	NAN	NAN	NAN	NAN	0.29	0	0	7.99476	61.9013	24.5424	2.05939	0.673752	0	0	63	0	265	570	224	163	32	27	35	124	32	0	39	0
	Winter	Coquimbo	El Teniente	-31.0061	-71.6472	2017-08-27	4089	Hyposaline	14.1	9.36	16.19	0	0	0.3	0	201.333	11.1	NAN	NAN	NAN	NAN	NAN	NAN	NAN	NAN	2.7495	4.65386	0	48.4236	36.8364	9.37903	0.261873	0.203397	E	E	E	E	E	E	E	E	E	E	E	E	E	E	E	E
	Winter	Coquimbo	Chigualoco	-31.7525	-71.5156	NS	NS	Hyposaline	NS	NS	NS	NS	NS	NS	NS	NS	NS	NS	NS	NS	NS	NS	NS	NS	NS	NS	NS	NS	NS	NS	NS	NS	NS	NS	NS	NS	NS	NS	NS	NS	NS	NS	NS	NS	NS	NS	NS	NS	NS
	Winter	Valparaíso	Los Molles	-32.2368	-71.5073	2017-07-30	25713	Mesosaline	15.8	8.13	9.64	0	0	0.48	0.049	137.67	1.527	0	0	117.7	3.9	103.9	6.6	9.3	0.3	0.6	0	0.2284	2.027	25.247	71.473	0.82	0.012	0	0	0	0	166	16	131	0	0	0	0	122	420	29	236	0
	Winter	Valparaíso	Pichicuy	-32.3476	-71.4467	2017-07-30	11000	Mesosaline	12.2	8.3	11.4	0	0	0.31	0.061	151.33	1.527	0	0	129.044	2.4	34.1999	5.8	11.0789	0.4	0.4161	0.065	1.301	40.743	54.953	1.617	0.041	0.0172	E	E	E	E	E	E	E	E	E	E	E	E	E	E	E	E
	Winter	Valparaíso	Pullally	-32.4143	-71.4115	2017-07-30	23120	Mesosaline	13.5	8.4	11.8	31.87	0.702	0.55	0.05	101.67	4.619	0.39	0.015	57.1	3.5	28.3	1.8	9.5	0.2	0.62	1.112	3.082	9.458	80.06	4.96	1.424	0.0898	0	0	0	0	430	6	52	0	0	0	0	78	501	24	449	0
	Winter	Valparaíso	Campiche	-32.7466	-71.4843	2017-07-29	17000	Hyposaline	13.8	8.8	19.3	0.8	0.917	0.9	0.02	93.67	2.517	0.14	0	68	5.4	67.2	5.6	18.7	0.7	0.38	0.1419	0.2308	2.543	46.13	49.292	1.676	0.0799	0	0	0	0	110	7	92	0	0	0	0	73	22	0	35	33
	Winter	Valparaíso	Mantagua	-32.8839	-71.5099	2017-07-29	14850	Hyposaline	13.4	8	12.3	1	0.7	0.55	0.046	164.33	2.517	0.12	0	163.5	12.1	415	13.4	14.7	0.2	0.64	0	0	0	18.894	76.443	5.289	0.0099368	0	0	40	22	343	182	306	0	0	0	0	211	106	0	191	41
	Winter	Valparaíso	Aconcagua	-32.9162	-71.507	2017-07-29	550	Hyposaline	11.7	8.1	10.1	280.63	23.635	2.92	0.15	282.33	7.638	0.66	0.012	368	19.2	71.7	3.5	17.6	0.2	0.58	0.088	0.446	7.263	55.026	37.407	1.735	0	0	5	172	46	443	702	678	0	11	52	0	133	12	0	104	50
	Winter	Valparaíso	Marga-Marga	-33.0202	-71.5615	2017-07-29	5760	Hyposaline	11.5	7.7	7.9	233.47	1.387	7.43999	0.095	354	2.646	0.9	0.006	232.1	6.2	296.7	11.1	48.9	1.5	0.209164	15.582	15.76	23.736	32.784	12.286	0.44	0.105	0	0	59	17	236	53	385	0	3	0	0	204	112	15	166	0
	Winter	Valparaíso	Laguna Verde	-33.1011	-71.6694	2017-07-28	2333	Hyposaline	11.6	7.9	9.8	145.5	1.652	7.36	0.106	374.33	3.512	2.23	0.012	390.934	26.2	347.901	12.1	39.9319	0.8	0.316	75.776	23.689	0.3647	0.1868	0.0759	0	0	E	E	E	E	E	E	E	E	E	E	E	E	E	E	E	E
	Winter	Valparaíso	Tunquén	-33.2786	-71.6639	2017-07-28	3404	Hyposaline	10.9	8	11.7	3.45	0.212	0.26	0.015	280.67	7.371	0.2	0.015	194.769	6.4	47.579	4.5	13.6201	0.5	0.3965	3.141	21.175	54.71	19.131	1.835	0.1068	0.1207	E	E	E	E	E	E	E	E	E	E	E	E	E	E	E	E
	Winter	Valparaíso	Cartagena	-33.5309	71.6031	NS	NS	Hyposaline	NS	NS	NS	NS	NS	NS	NS	NS	NS	NS	NS	NS	NS	NS	NS	NS	NS	NS	NS	NS	NS	NS	NS	NS	NS	NS	NS	NS	NS	NS	NS	NS	NS	NS	NS	NS	NS	NS	NS	NS	NS
	Winter	Valparaíso	Maipo	-33.6198	-71.6292	2017-07-28	5000	Hyposaline	11	7.8	9.2	587.4	5.927	6.2	0.127	292.33	1.528	2.22	0.006	252.2	14.4	1206	127.5	83.3	3	0.45	0.046	2.111	2.456	36.667	53.448	5.646	1.125	0	0	241	99	188	110	192	0	9	0	0	91	176	0	52	4
	Winter	Valparaíso	El Yali*	-33.7665	71.7481	NS	NS	Mesosaline	NS	NS	NS	NS	NS	NS	NS	NS	NS	NS	NS	NS	NS	NS	NS	NS	NS	NS	NS	NS	NS	NS	NS	NS	NS	NS	NS	NS	NS	NS	NS	NS	NS	NS	NS	NS	NS	NS	NS	NS	NS
	Summer	Coquimbo	Teatinos	-29.8232	-71.2895	2018-01-03	12572	Hyposaline	24	7.87	8.38	0.27	0.014	12.48	0.17	224	8	0.1	0	193.8	4.9	533.9	46.8	3.9	0.1	3.52	4.521	0.921	1.176	43.402	35.621	6.403	0.358	0	0	0	0	56	10	3	0	0	0	0	13	18	0	0	0
	Summer	Coquimbo	Elqui	-29.8939	-71.273	2018-01-03	1162	Hyposaline	25.7	8.56	9.98	110.761	1.241	0.3	0.006	218.67	9.074	1.55188	0.127	507.2	89.1	384.3	15.9	7.5	0.3	3.42	0	0	7.12	49.212	27.097	15.361	0.952	0	21	819	0	232	642	178	0	8	30	0	63	0	0	0	0
	Summer	Coquimbo	Culebrón	-29.9612	-71.3216	2018-01-03	5291	Hyposaline	29.5	8.67	12.52	0.57	0.304	1.1	0.064	193.33	12.503	0.16	0.148	205	30.9	1011.8	66.9	5.5	0.3	6.86	0	0	2.293	16.069	55.435	24.358	1.579	0	0	0	0	7	0	0	0	0	0	0	0	0	0	0	0
	Summer	Coquimbo	Lagunillas	-30.1163	-71.3726	2018-01-05	42091	Mesosaline	23.2	8.64	8.21	0.36	0.028	33.5729	0.449	137.805	10.583	0.247263	0.023	46.9	0.6	177.3	3.5	3.7	0	6.41	0.348	0.786	8.84	58.781	25.856	0.428	0.077	0	0	0	0	64	0	37	0	0	0	0	31	135	0	0	0
	Summer	Coquimbo	Tongoy*	-30.2555	-71.4919	2018-01-04	48681	Mesosaline	23.9	8.5	8.32	2.03	0.085	2.60684	0.071	22.33	0.577	0.15	0.014	15.7	0.2	127.8	12.3	4.4	0.2	5.89	0	0	11.809	25.249	55.362	4.773	0.089	0	0	0	0	380	0	143	0	0	0	0	155	1180	50	100	21
	Summer	Coquimbo	Salinas Chicas*	-30.2807	-71.5058	2018-01-04	45711	Mesosaline	26.5	8.54	11.36	0.56	0.014	0.73	0.021	102.67	1.156	0.052452	0	56.6	0.6	176.7	3	3.9	0.1	4.18	0	0	4.581	36.013	48.694	7.992	0.413	0	0	0	0	35	11	6	0	0	0	8	0	44	0	24	0
	Summer	Coquimbo	Salinas Grande*	-30.2968	-71.5376	NS	NS	Mesosaline	NS	NS	NS	NS	NS	NS	NS	NS	NS	NS	NS	NS	NS	NS	NS	NS	NS	NS	NS	NS	NS	NS	NS	NS	NS	NS	NS	NS	NS	NS	NS	NS	NS	NS	NS	NS	NS	NS	NS	NS	NS
	Summer	Coquimbo	Pachingo*	-30.3028	-71.5724	2018-01-04	63519	Mesosaline	30.5	8.64	14.69	0.19	0.021	15.54	0.085	179.5	13.435	0.42	0.021	13.4	0.4	123.5	0.6	4.1	0.2	1.21	0	0	6.181	47.092	35.456	8.562	0.176	0	0	0	0	10	0	7	0	0	0	0	0	0	0	0	7
	Summer	Coquimbo	Limarí*	-30.7295	-71.6981	2018-01-04	38852	Mesosaline	14.7	8.17	8.28	13.5067	0.378	2.80333	0.123	13	1	0.549362	0.012	31	0.7	4.4	0.4	6.4	0.3	6.08	0	0	5.665	37.046	39.136	13.288	0.078	0	0	0	0	62	0	20	0	0	0	0	27	220	0	141	65
	Summer	Coquimbo	La Cebada	-30.9762	-71.6474	2018-01-04	7782	Hyposaline	24.7	8.76	13.72	0.01	0	0.533333	0.085	141.67	4.041	0.27	0.035	36	2	135	9.7	4.9	0.1	0	NAN	NAN	NAN	NAN	NAN	NAN	NAN	0	0	31	0	758	146	18	0	29	0	0	6	551	0	61	0
	Summer	Coquimbo	El Teniente	-31.0061	-71.6472	2018-01-04	1375	Hyposaline	23.1	9.31	10.56	0.756667	0.192	0.233333	0.025	48.6667	4.933	0.22	0.02	46.0349	7.3	91.0394	11.2	4.74127	0.3	8.1563	0.956	18.069	54.144	18.095	1.119	5.185	0.091	E	E	E	E	E	E	E	E	E	E	E	E	E	E	E	E
	Summer	Coquimbo	Chigualoco	-31.7525	-71.5156	2018-01-05	14162	Hyposaline	25.5	9.35	11.78	0.57	0.014	0.255	0.007	24.3333	2.082	0.236667	0.021	0.56928	0	72.3626	6.4	4.16811	0.5	5.5486	0	0	0.304	26.187	65.401	1.384	0.087	E	E	E	E	E	E	E	E	E	E	E	E	E	E	E	E
	Summer	Valparaíso	Los Molles	-32.2368	-71.5073	2017-12-29	24180	Mesosaline	21.7	9.82	9.57	0.39	0.035	0.4	0.007	10.5	0.707	0.07	0.021	1	0.1	76.2	5.8	7.5	0.4	0.83	0	0.178	5.866	29.491	64.764	0.452	0.072	0	0	0	0	205	8	106	0	0	0	0	95	286	19	145	22
	Summer	Valparaíso	Pichicuy	-32.3476	-71.4467	2017-12-29	33046	Mesosaline	22.4	9.34	5.91	0.47	0.02	4.98	0.127	24.3333	1.155	0.02	0.014	2.24189	0.1	56.3409	5.2	7.57655	0	0.4626	1.443	4.633	62.338	26.668	5.424	0.003	0	E	E	E	E	E	E	E	E	E	E	E	E	E	E	E	E
	Summer	Valparaíso	Pullally	-32.4143	-71.4115	2017-12-29	43500	Mesosaline	19.1	8.31	6.9	0.74	0.099	4.54	0.247	23.67	1.155	0.16	0	26.1	0.5	21.8	0.8	9.7	0.2	1.38	1.798	1.498	7.398	17.52	62.045	9.637	0.751	0	0	4	32	121	406	21	0	0	0	0	33	6	0	173	5
	Summer	Valparaíso	Campiche	-32.7466	-71.4843	2017-12-28	11400	Hyposaline	25.6	9.83	14.64	0.74	0.014	1.32456	0.049	13	0	0.109036	0.134	4.9		106	5.1	9.2	0.6	3.86	0.0209	1.909	10.439	40.459	46.536	1.069	0.0398	0	0	14	0	605	88	14	0	0	0	29	153	0	0	42	0
	Summer	Valparaíso	Mantagua	-32.8839	-71.5099	2017-12-28	10460	Hyposaline	24.3	8.83	9.93	0.9	0.148	0.69	0.007	105	1.414	0.131175	0.118	21.7	0.3	59.1	4.3	9.2	0.4	0.65	0	0.265	5.35	18.859	68.446	6.466	0.081	0	0	75	398	303	496	150	0	0	0	0	66	184	0	147	36
	Summer	Valparaíso	Aconcagua	-32.9162	-71.507	2017-12-28	10095	Hyposaline	23.6	8.8	9.69	36.9767	2.066	0.37	0.028	71.1203	6.083	1.60341	0.025	25.4	0.2	321.8	3	12.4	0.1	0.66	0	0	5.162	26.312	65.329	3.446	0.644	0	18	1838	13	693	272	66	0	10	14	12	0	108	0	0	0
	Summer	Valparaíso	Marga-Marga	-33.0202	-71.5615	2017-12-28	9300	Hyposaline	19.3	8.42	11.3	82.7	4.907	1.7	0.075	159	5.196	4.1	0.106	49.9	6.1	205.705	6	17.7711	0.8	NAN	NAN	NAN	NAN	NAN	NAN	NAN	NAN	E	E	E	E	E	E	E	E	E	E	E	E	E	E	E	E
	Summer	Valparaíso	Laguna Verde	-33.1011	-71.6694	2017-12-27	2992	Hyposaline	24	9.51	16.36	254.37	2.927	0.37	0.085	6	0	77.4133	1.98	46.2321	6.5	514.422	17.4	73.8431	2.4	0.6597	38.938	51.494	9.135	1.065	0.181	0.118	0.036	E	E	E	E	E	E	E	E	E	E	E	E	E	E	E	E
	Summer	Valparaíso	Tunquén	-33.2786	-71.6639	2017-12-27	1417	Hyposaline	25.1	9	10.54	0.76	0.255	0.21	0	21.5	0.707	0.133333	0.138	75.3058	16.2	896.271	5.6	10.0082	0.4	0.3485	21.238	44.243	24.78	9.124	0.548	0.059	0.007	E	E	E	E	E	E	E	E	E	E	E	E	E	E	E	E
	Summer	Valparaíso	Cartagena	-33.5309	71.6031	2017-12-27	6500	Hyposaline	25.3	9.07	17.71	1.04	0.792	0.68	0.014	16.5	0.707	0.1	0.064	31.1	0.9	119.3	2.3	9.3	0.4	0.678063	2.995	26.096	19.827	38.049	13.089	0.128	0.083	0	0	0	0	56	6	732	0	9	0	0	66	0	0	0	0
	Summer	Valparaíso	Maipo	-33.6198	-71.6292	2017-12-27	1200	Hyposaline	23.4	8.62	8.31	240.932	5.928	3.98236	0.138	246.868	4.359	0.60207	0.069	225.1	0	1107	0	15.9	0	1.57	0	1.3253	3.752	34.989	46.528	9.666	4.085	0	4	173	0	0	15	324	0	0	0	0	0	0	0	0	0
	Summer	Valparaíso	El Yali*	-33.7665	71.7481	2017-12-27	50800	Mesosaline	21.4	9.1	7.77	0.26	0.028	2.30376	0.14	5.5	0.707	0.24	0.028	2.4	0.2	124.3	21.7	8.4	0.4	0.69	4.205	18.322	41.676	23.422	10.569	2.543	0.097	0	0	40	0	246	57	65	0	0	0	0	68	429	0	39	0
[truncated: 108 more columns]
