# Supplementary material for: Dissolved greenhouse gases and benthic microbial communities in coastal wetlands of the Chilean coast semiarid region
Source: PLoS One. 2022 Sep 29;17(9):e0271208. doi: 10.1371/journal.pone.0271208 (PMC9522034; doi:10.1371/journal.pone.0271208)
Supplement: S2 Table — (XLSX) [file pone.0271208.s002.xlsx]

## Sheet: Supplementary Table 2
Table S2. Sequencing reads count information before and after denoise and links for repository download.
Season	Region	Estuary	ID sequence	Count Before Denoise	Count After Denoise	Sequence Link
Winter	Coquimbo	Teatinos	3IVW	69104	62947	ENA Browser (ebi.ac.uk)
Winter	Coquimbo	Elqui	6IVW	78326	68154	ENA Browser (ebi.ac.uk)
Winter	Coquimbo	Culebrón	9IVW	52344	44440	ENA Browser (ebi.ac.uk)
Winter	Coquimbo	Lagunillas	12IVW	54780	48737	ENA Browser (ebi.ac.uk)
Winter	Coquimbo	Tongoy	15IVW	80195	69202	ENA Browser (ebi.ac.uk)
Winter	Coquimbo	Salinas Chica	18IVW	52950	45351	ENA Browser (ebi.ac.uk)
Winter	Coquimbo	Salinas Grande	21IVW	90974	79018	ENA Browser (ebi.ac.uk)
Winter	Coquimbo	Pachingo	24IVW	15604	12627	ENA Browser (ebi.ac.uk)
Winter	Coquimbo	Limarí	27IVW	177637	145232	ENA Browser (ebi.ac.uk)
Winter	Coquimbo	La Cebada	28IVW	163255	146744	ENA Browser (ebi.ac.uk)
Winter	Valparaíso	Los Molles	31VW	92307	81854	ENA Browser (ebi.ac.uk)
Winter	Valparaíso	Pullally	25VW	84504	73595	ENA Browser (ebi.ac.uk)
Winter	Valparaíso	Campiche	19VW	97631	87581	ENA Browser (ebi.ac.uk)
Winter	Valparaíso	Mantagua	16VW	101926	90313	ENA Browser (ebi.ac.uk)
Winter	Valparaíso	Aconcagua	13VW	125666	112354	ENA Browser (ebi.ac.uk)
Winter	Valparaíso	Marga Marga	10VW	123793	107338	ENA Browser (ebi.ac.uk)
Winter	Valparaíso	Maipo	3VW	90968	81114	ENA Browser (ebi.ac.uk)
Summer	Coquimbo	Teatinos	1IVS	113280	101730	ENA Browser (ebi.ac.uk)
Summer	Coquimbo	Elqui	5IVS	64787	55676	ENA Browser (ebi.ac.uk)
Summer	Coquimbo	Culebrón	9IVS	93151	84681	ENA Browser (ebi.ac.uk)
Summer	Coquimbo	Lagunillas	28IVS	114372	104334	ENA Browser (ebi.ac.uk)
Summer	Coquimbo	Tongoy	26IVS	112201	98327	ENA Browser (ebi.ac.uk)
Summer	Coquimbo	Salinas Chica	22IVS	109738	95343	ENA Browser (ebi.ac.uk)
Summer	Coquimbo	Pachingo	20IVS	156152	141968	ENA Browser (ebi.ac.uk)
Summer	Coquimbo	Limarí	11IVS	99088	88849	ENA Browser (ebi.ac.uk)
Summer	Coquimbo	La Cebada	14IVS	101123	91694	ENA Browser (ebi.ac.uk)
Summer	Valparaíso	Los Molles	34VS	69370	60434	ENA Browser (ebi.ac.uk)
Summer	Valparaíso	Pullally	40VS	89026	75201	ENA Browser (ebi.ac.uk)
Summer	Valparaíso	Campiche	31VS	64986	59073	ENA Browser (ebi.ac.uk)
Summer	Valparaíso	Mantagua	28VS	114609	104334	ENA Browser (ebi.ac.uk)
Summer	Valparaíso	Aconcagua	34VS	69370	60434	ENA Browser (ebi.ac.uk)
Summer	Valparaíso	Cartagena	10VS	113917	101987	ENA Browser (ebi.ac.uk)
Summer	Valparaíso	Maipo	7VS	73221	59761	ENA Browser (ebi.ac.uk)
Summer	Valparaíso	Yali	4VS	139496	127349	ENA Browser (ebi.ac.uk)
