# Supplementary material for: Dissolved greenhouse gases and benthic microbial communities in coastal wetlands of the Chilean coast semiarid region
Source: PLoS One. 2022 Sep 29;17(9):e0271208. doi: 10.1371/journal.pone.0271208 (PMC9522034; doi:10.1371/journal.pone.0271208)
Supplement: S3 Table — The values show the correlation coefficient (r) and the three colors the significance level of p-value. (XLSX) [file pone.0271208.s003.xlsx]

## Sheet: Supplementary Table 3
Table S3. Spearman multiple correlation analyses between physical and chemical water conditions, nutrients and greenhouse gases distribution, sediment organic matter content and granulometry. The values show the correlation coefficient (r) and the three colors the significance level of p-value.
	Temperature	pH	Conductivity	Dissolved Oxygen	Nitrate	Phosphate	Silicate	Nitrite	CO2	CH4	N2O	Organic Matter
Temperature
pH	0.59										p < 0.001
Conductivity	0.0775	-0.112									p < 0.01
Dissolved Oxygen	0.18	0.424	-0.311								p < 0.05
Nitrate	-0.226	-0.135	-0.488	0.0435
Phosphate	-0.163	-0.484	0.395	-0.47	0.0599
Silicate	-0.306	-0.464	-0.502	0.00218	0.18	0.182
Nitrite	-0.174	-0.198	-0.415	-0.0481	0.689	0.191	0.31
CO2	-0.388	-0.704	-0.624	0.0264	0.454	0.0891	0.78	0.288
CH4	0.262	-0.11	-0.4	0.00468	0.27	0.136	0.335	0.343	0.44
N2O	-0.632	-0.304	-0.495	0.0704	0.663	-0.0194	0.278	0.397	0.467	0.148
Organic Matter	0.463	0.172	0.302	-0.197	-0.251	0.0211	-0.261	-0.0805	-0.327	0.0378	-0.686
Gravel	-0.263	0.0226	-0.183	0.0217	0.0532	0.0229	0.0283	0.152	0.194	0.0297	0.366	-0.24
Very Coarse Sand	-0.0762	0.211	-0.326	0.0371	0.197	-0.0434	-0.0476	0.114	0.133	0.0282	0.466	-0.396
Coarse Sand	-0.000741	0.402	-0.0439	0.0549	-0.0681	-0.214	-0.291	0.0944	-0.243	-0.348	-0.00464	-0.0637
Medium Sand	-0.196	-0.27	0.14	-0.023	-0.0639	0.221	-0.149	0.0258	0.0875	-0.211	-0.188	0.0365
Fine Sand	0.182	-0.0964	0.325	-0.153	-0.12	0.0691	-0.0622	-0.246	-0.222	-0.00645	-0.161	0.272
Very Fine Sand	0.261	-0.14	0.161	-0.11	0.105	0.232	0.103	0.168	0.0706	0.166	-0.322	0.439
Silt	0.22	0.0819	-0.159	0.0966	0.181	0.0186	0.313	0.28	0.135	0.288	-0.178	0.214
