# Supplementary material for: Dissolved greenhouse gases and benthic microbial communities in coastal wetlands of the Chilean coast semiarid region
Source: PLoS One. 2022 Sep 29;17(9):e0271208. doi: 10.1371/journal.pone.0271208 (PMC9522034; doi:10.1371/journal.pone.0271208)
Supplement: S4 Table — (XLSX) [file pone.0271208.s004.xlsx]

## Sheet: Supplementary Table 4
Table S4. Alpha -diversity indexes (richness, Shannon index and evenness) of the benthic microbial community from the coastal wetlands in winter and summer.
		Winter			Summer
Wetlands	Richness (ES)	Shannon Idex (H´)	Evennes	Richness (ES)	Shannon Idex (H´)	Evennes
Teatinos	438,6	4,14	0,6686	442,1	4402	0,7012
Elqui	504,9	5052	0,7984	504,1	5,07	0,8028
Culebrón	418,2	4805	0,7873	430,2	4573	0,7363
Lagunillas	386,5	4437	0,7367	463,8	4453	0,7065
Tongoy	425,6	4778	0,7757	455	4785	0,7623
SalinasCh	473,4	5011	0,8045	510,4	4762	0,744
SalinasG	502,7	4,94	0,778	ND	ND	ND
Pachingo	201	3974	0,7494	469,7	4236	0,6645
Limarí	570,9	4,68	0,7127	444,7	4,54	0,7284
La Cebada	674,3	4,97	0,7421	450,5	4586	0,7349
Los Molles	374,1	3833	0,6317	511,5	5111	0,8075
Pullally	430,8	4545	0,7283	593,3	5193	0,7975
Campiche	378,8	3784	0,6197	416	4758	0,7776
Mantagua	603,3	5237	0,7999	539,2	4626	0,7127
Aconcagua	634,3	5,23	0,7859	526,2	4372	0,6738
Marga Marga	520,3	4872	0,7591	ND	ND	ND
Cartagena	ND	ND	ND	555,7	4743	0,7273
Maipo	611,3	5,06	0,7701	468,1	4862	0,7774
El Yali	ND	ND	ND	544,4	4769	0,7322
