# Supplementary material for: Dissolved greenhouse gases and benthic microbial communities in coastal wetlands of the Chilean coast semiarid region
Source: PLoS One. 2022 Sep 29;17(9):e0271208. doi: 10.1371/journal.pone.0271208 (PMC9522034; doi:10.1371/journal.pone.0271208)
Supplement: S5 Table — (XLSX) [file pone.0271208.s005.xlsx]

## Sheet: Supplementary Table 5
Table S5. SIMPER analyses associated with the comparison of microbial communities contributing >5% associated with the different categories analyzed, i.e., conductivity, latitude and season sampled.
Domain	Taxa	% Hyposaline	% Mesosaline	% HAB	% LAB	% Winter	% Summer
	Gammaproteobacteria	15,55	13,82	14,27	15,09	16,26	13,04
	Alphaproteobacteria	9,85	10,46	11,38	8,93	10,79	9,33
Bacteria	Deltaproteobacteria	9,65	10,39	9,73	10,46	8,76	11,41
	Bacteroidetes	11,67	10,12	11,53	9,37	10,23	10,8
	Cyanobacteria	8,8	10,12	10,69	8,04	7,82	11,17
	Planctomycetes	5,33	5,94	5,55	5,71	5,82	5,36
	Thaumarchaeota	49,37	45,73	48,05	45,58	68,1	24,76
Archaea	Nanoarchaeota	37,65	41,9	42,76	35,13	18,14	66,9
	Euryarchaeota	12,35	11,76	ND	16,53	13,33	ND
