# Supplementary material for: Dissolved greenhouse gases and benthic microbial communities in coastal wetlands of the Chilean coast semiarid region
Source: PLoS One. 2022 Sep 29;17(9):e0271208. doi: 10.1371/journal.pone.0271208 (PMC9522034; doi:10.1371/journal.pone.0271208)
Supplement: S6 Table — The green taxa were selected for the GAM analyses. The values show the correlation coefficient (r) and the three colors the significance level of p-value. (XLSX) [file pone.0271208.s006.xlsx]

## Sheet: Supplementary Table 6
Table S6. Spearman multiple correlation analyses between physical-chemical variables (environmental factors and nutrients) and the functional group. The green taxa were selected for the GAM analyses. The values show the correlation coefficient (r) and the three colors the significance level of p-value.
ASV	Taxa	Temp	pH	Conductivity	D_oxygen	Nitrate	Phosphate	Silicate	Nitrite	CO2	CH4	N2O	OM
AOB_1	966-1	-0.115	-0.151	0.204	0.0798	0.115	0.115	-0.186	ND	ND	ND	ND	-0.146
AOB_2	DSSD61	0.114	0.12	-0.462	-0.0199	0.479	-0.192	0.27	0.555	0.383	0.257	0.274	-0.0308
AOB_3	Ellin6067	-0.129	0.0748	-0.553	-0.0324	0.54	-0.224	0.336	0.625	0.311	0.353	0.552	-0.435
AOB_4	GOUTA6	-0.307	-0.136	-0.29	-0.115	0.408	0.0664	0.307	0.323	0.22	0	0.598	-0.382
AOB_5	IS-44	-0.211	0.251	-0.204	0.0842	0.177	-0.425	0.0896	0.188	-0.18	-0.2	0.261	-0.389
AOB_6	MND1	-0.0962	0.122	-0.424	0.05	0.329	-0.387	0.182	0.228	0.231	0.0476	0.476	-0.528
AOB_7	Nitrosomonas	-0.439	-0.1	-0.514	-0.0329	0.5	-0.184	-0.33	0.242	0.343	0.06	0.674	-0.449
AOB_8	Nitrosospira	-0.257	-0.0199	0.0569	0.206	0.1	0.0738	-0.136	ND	ND	ND	ND	-0.296
AOB_9	mle1-7	-0.135	0.0951	-0.643	0.234	0.414	-0.256	0.32	0.532	0.352	0.23	0.339	-0.52
AOB_10	oc32	-0.0895	0.101	-0.499	0.137	0.431	-0.33	0.266	0.495	0.324	0.0817	0.204	-0.216
AOB_11	uncultured AOB11	0.158	0.204	-0.00719	0.32	-0.0868	-0.117	-0.125	-0.112	-0.278	0.0726	-0.0666	0.00128
AOB_12	uncultured AOB12	0.506	-0.0471	-0.153	-0.0455	0.153	-0.168	-0.00651	-0.154	0.0454	-0.221	0.45	-0.252
AOB_13	AqS1	-0.321	-0.158	0.332	-0.406	-0.25	-0.109	-0.231	-0.0517	-0.287	-0.252	-0.0927	-0.0866
AOB_14	CI75cm.2.12	-0.221	-0.0488	0.185	-0.163	-0.0145	-0.164	-0.143	-0.198	-0.102	-0.222	0.0429	-0.0188
AOB_15	D_5__Cm1-21	-0.468	-0.15	0.204	-0.0606	0.111	-0.142	-0.252	-0.16	0.0691	-0.531	0.365	-0.413
AOB_16	D_5__wb1-P19	-0.365	-0.196	0.114	-0.056	0.125	0.0299	0.00131	-0.00753	-0.141	-0.452	0.195	-0.0338
AOB_17	uncultured AOB17	-0.469	-0.136	0.147	-0.253	0.0327	-0.148	-0.0958	-0.0496	-0.113	-0.305	0.309	-0.25
NOB_1	uncultured NOB1	-0.312	-0.187	-0.183	0.126	0.0761	0.208	-0.223	0.347	0.286	0.346	0.347	-0.349
NOB_2	uncultured NOB2	0.275	0.211	-0.0568	0.138	0.14	-0.159	-0.0276	-0.0886	-0.215	-0.028	-0.0784	-0.0885
NOB_3	LS-NOB	-0.115	-0.151	0.204	0.0798	0.115	0.115	-0.186	ND	ND	ND	ND	-0.146
NOB_4	Nitrospina	-0.301	0.127	-0.0351	-0.0175	0.17	-0.278	-0.0835	-0.0558	-0.011	-0.451	0.403	-0.266
NOB_5	uncultured NOB5	-0.115	-0.151	0.204	0.0798	0.115	0.115	-0.186	ND	ND	ND	ND	-0.146
NOB_6	Nitrospira	-0.438	-0.0595	-0.399	-0.132	0.386	-0.374	0.256	0.345	0.286	-0.0322	0.58	-0.447
NOB_7	uncultured NOB7	-0.401	-0.0126	-0.0311	0.0647	0.219	-0.0144	0.0368	0.0516	0.0938	-0.352	0.537	-0.315
AOA_3	Nitrosoarchaeum	-0.219	-0.019	-0.473	-0.0496	0.319	-0.268	0.388	0.554	0.328	0.217	0.593	-0.491
AOA_4	Nitrosopelagicus	0.0506	0.309	0.0723	0.126	0.0127	-0.179	-0.328	-0.09	-0.215	-0.216	0.0704	-0.0949
AOA_5	Nitrosopumilus	-0.634	-0.334	0.242	-0.337	0.0334	-0.039	-0.0825	-0.0738	0.0236	-0.377	0.313	-0.2
AOA_7	uncultured AOA7	-0.474	-0.219	0.104	-0.423	-0.0631	-0.139	-0.023	-0.0982	-0.0335	-0.324	0.432	-0.214
AOA_9	uncultured AOA9	-0.355	-0.159	0.143	-0.386	-0.128	-0.16	-0.00762	-0.187	-0.0787	-0.128	0.174	-0.035
AOA_10	Nitrososphaera	-0.0205	-0.145	0.142	-0.0773	-0.0121	-0.0283	-0.13	-0.136	-0.196	-0.256	0	-0.169
AOA_11	uncultured AOA11	-0.223	-0.0711	-0.135	0.00069	0.214	-0.108	-0.0513	0.297	0.275	-0.33	0.209	-0.198
MOB_1	Methylophilus	0.228	0.193	-0.0697	0.445	-0.217	-0.102	-0.187	-0.42	-0.094	0.01	-0.184	0.0473
MOB_3	Methylobacterium	-0.24	0.115	-0.115	0.204	0.0266	-0.00887	-0.00887	ND	ND	ND	ND	-0.263
MOB_4	Methyloceanibacter	0.0436	0.174	-0.0561	0.242	0.0102	-0.123	-0.259	-0.342	-0.331	-0.271	0.0363	-0.199
MOB_6	Methylotenera	0.109	0.154	-0.53	0.224	0.0331	-0.219	0.331	-0.0329	0.378	0.154	0.371	-0.204
MOB_8	Methyloversatilis	0.146	0.301	-0.215	0.11	0.0786	-0.395	-0.161	-0.382	-0.313	-0.177	-0.0263	-0.0384
MOB_9	Methyloparacoccus	-0.24	0.115	-0.115	0.204	0.0266	-0.00887	-0.00887	ND	ND	ND	ND	-0.263
MOB_10	Methylobacter	-0.137	0.0135	-0.572	0.138	0.396	-0.0315	0.429	0.447	0.344	0.005	0.152	-0.39
MOB_11	Methylomicrobium	0.0649	0.339	-0.218	0.307	0.0587	-0.17	-0.0922	-0.275	-0.192	0.234	0.0454	-0.233
MOB_12	Methylomonas	0.183	0.0648	-0.105	0.276	-0.0268	0.123	0.333	-0.072	0.085	0.298	-0.3	0.0216
MOB_14	Methyloprofundus	-0.0446	-0.0637	0.217	-0.217	-0.236	-0.0382	0.102	-0.272	-0.0218	-0.327	0.142	-0.0839
MOB_15	Methylophaga	-0.0868	0.01	0.089	-0.0821	-0.1	-0.0738	-0.226	-0.063	-0.336	-0.0835	0.0445	0.0138
NC10_1	Methylomirabilis	0.0251	-0.0538	0.21	-0.188	0.0236	0.278	0.0792	0.0265	0.103	0.15	-0.0878	0.156
ANME_1	uncultured archaeon	-0.0658	0.0617	-0.0805	-0.0106	0.285	0.0465	0.0131	0.368	0.155	-0.000573	-0.0183	0.181
MET_1	Methanobacterium	-0.293	-0.24	-0.222	-0.0798	0.293	0.204	0.275	0.347	0.286	0.346	0.347	-0.224
MET_2	Methanobrevibacter	0.204	0.24	-0.169	0.275	0.0621	-0.151	-0.204	-0.241	-0.0753	-0.0753	0.0603	-0.0292
MET_3	Methanocorpusculum	0.275	0.151	-0.204	0.186	-0.0799	-0.0799	0.151	-0.0301	0.196	0.286	-0.166	0.302
MET_4	Methanoregula	0.204	0.24	-0.169	0.275	0.0621	-0.151	-0.204	-0.241	-0.0753	-0.0753	0.0603	-0.0292
MET_6	Methanoperedens	-0.293	-0.24	-0.222	-0.0798	0.293	0.204	0.275	0.347	0.286	0.346	0.347	-0.224
MET_7	Methanococcoides	-0.198	-0.225	-0.241	-0.0569	0.305	0.292	0.289	0.256	0.256	0.136	0.317	-0.34
MET_8	Methanolobus	-0.202	-0.118	0.0251	-0.0981	-0.0916	-0.143	0.12	0.105	0.0452	-0.286	0.106	0.0489
MET_9	uncultured MET9	-0.293	-0.24	-0.222	-0.0798	0.293	0.204	0.275	0.347	0.286	0.346	0.347	-0.224
MET_10	uncultured MET10	-0.131	0.000375	0.174	-0.0678	0.0867	-0.0137	-0.138	0.0585	-0.0598	-0.434	0.173	-0.0598
MET_11	uncultured MET11	-0.186	0.00888	0.0266	0.151	0.151	-0.177	-0.0444	0.105	0.0452	-0.286	0.106	-0.126
MET_12	uncultured MET12	0.0444	0.257	0.275	-0.222	-0.186	0.0266	-0.293	0.0151	-0.316	-0.0151	-0.0452	-0.00973
MET_13	uncultured MET13	0.204	0.24	-0.169	0.275	0.0621	-0.151	-0.204	-0.241	-0.0753	-0.0753	0.0603	-0.0292
MET_14	uncultured MET14	-0.135	-0.0612	-0.0898	0.0415	0.183	-0.0337	-0.018	-0.0522	0.0864	0.0509	0.384	-0.152
MET_15	uncultured MET15	-0.213	-0.133	-0.0266	0.169	0.0444	-0.177	0.0799	-0.166	0.136	0.226	0.196	-0.107
