# Supplementary material for: Dissolved greenhouse gases and benthic microbial communities in coastal wetlands of the Chilean coast semiarid region
Source: PLoS One. 2022 Sep 29;17(9):e0271208. doi: 10.1371/journal.pone.0271208 (PMC9522034; doi:10.1371/journal.pone.0271208)
Supplement: S7 Table — (XLSX) [file pone.0271208.s007.xlsx]

## Sheet: Hoja1
Table S7. Structural equation model (SEM) outputs
lavaan 0.6-10 ended normally after 34 iterations
Estimator	DWLS
Optimization method	NLMINB
Number of model parameters	30
Number of observations	24
Model Test User Model:
Test statistic	80.88
Degrees of freedom	75
P-value (Chi-square)	0.301
Model Test Baseline Model:
Test statistic	293.748
Degrees of freedom	91
P-value	0
User Model versus Baseline Model:
Comparative Fit Index (CFI)	0.971
Tucker-Lewis Index (TLI)	0.965
Root Mean Square Error of Approximation:
RMSEA	0.058
90 Percent confidence interval - lower	0
90 Percent confidence interval - upper	0.136
P-value RMSEA <= 0.05	0.431
Standardized Root Mean Square Residual:
SRMR	0.183
Parameter Estimates:
Standard errors	Standard
Information	Expected
Information saturated (h1) model	Unstructured
Latent Variables:
	Estimate	Std.Err	z-value	P(>|z|)	Std.lv	Std.all
FG	=~
Betaproteobctr	1	0.633	0.633
Nitrosomonas	1.015	0.25	4.057	0	0.643	0.643
Nitrospira	0.897	0.233	3.854	0	0.568	0.568
Methylotenera	0.77	0.215	3.575	0	0.487	0.487
Nitrosoarchaem	0.625	0.198	3.166	0.002	0.396	0.396
Env	=~
Nitrate	1	0.789	0.789
Conductivity	-0.957	0.209	-4.584	0	-0.755	-0.755
Latitude	-0.653	0.169	-3.86	0	-0.515	-0.515
OM	-0.569	0.16	-3.556	0	-0.449	-0.449
Season	-0.653	0.169	-3.862	0	-0.515	-0.515
pH	-0.46	0.15	-3.078	0.002	-0.363	-0.363
GHG	=~
CO2	1	0.766	0.766
CH4	0.691	0.189	3.664	0	0.529	0.529
N2O	0.896	0.217	4.12	0	0.686	0.686
Regressions:
	Estimate	Std.Err	z-value	P(>|z|)	Std.lv	Std.all
FG	~
Env	0.744	0.212	3.509	0	0.928	0.928
GHG	~
FG	1.061	0.268	3.962	0	0.877	0.877
Variances:
	Estimate	Std.Err	z-value	P(>|z|)	Std.lv	Std.all
.Betaproteobctr	0.599	0.25	2.393	0.017	0.599	0.599
.Nitrosomonas	0.587	0.252	2.331	0.02	0.587	0.587
.Methylotenera	0.763	0.232	3.281	0.001	0.763	0.763
.Nitrospira	0.678	0.242	2.804	0.005	0.678	0.678
.Nitrosoarchaem	0.843	0.224	3.764	0	0.843	0.843
.Nitrate	0.377	0.283	1.333	0.182	0.377	0.377
.Conductivity	0.429	0.275	1.561	0.119	0.429	0.429
.Latitude	0.735	0.236	3.107	0.002	0.735	0.735
.OM	0.798	0.229	3.481	0	0.798	0.798
.Season	0.734	0.236	3.105	0.002	0.734	0.734
.pH	0.868	0.222	3.912	0	0.868	0.868
.CO2	0.414	0.306	1.351	0.177	0.414	0.414
.CH4	0.72	0.245	2.937	0.003	0.72	0.72
.N2O	0.529	0.28	1.892	0.058	0.529	0.529
.FG	0.056	0.104	0.538	0.591	0.14	0.14
Env	0.623	0.191	3.261	0.001	1	1
.GHG	0.135	0.204	0.66	0.51	0.23	0.23
R-Square:
	Estimate
Betaproteobctr	0.401
Nitrosomonas	0.413
Methylotenera	0.237
Nitrospira	0.322
Nitrosoarchaem	0.157
Nitrate	0.623
Conductivity	0.571
Latitude	0.265
OM	0.202
Season	0.266
pH	0.132
CO2	0.586
CH4	0.28
N2O	0.471
FG	0.86
GHG	0.77
